# Supplementary material for: Impact of Supine versus Prone Positioning on Segmental Lumbar Lordosis in Patients Undergoing ALIF Followed by PSF: A Comparative Study
Source: J Clin Med. 2024 Jun 18;13(12):3555. doi: 10.3390/jcm13123555 (PMC11204788; doi:10.3390/jcm13123555)
Supplement: Supplementary file 1 [file jcm-13-03555-s001.zip]

Archive with 1 entries (1 files):
- jcm-2941667-supplementary.pdf
